# Supplementary material for: Consumer Preference of Traditional Korean Soy Sauce (Ganjang) and Its Relationship with Sensory Attributes and Physicochemical Properties
Source: Foods. 2023 Jun 13;12(12):2361. doi: 10.3390/foods12122361 (PMC10296797; doi:10.3390/foods12122361)
Supplement: Supplementary file 1 [file foods-12-02361-s001.zip]

Archive with 1 entries (1 files):
- foods-2429522-supplementary.pdf
